# Supplementary material for: Integrating the Interleukins in the Biomarker Panel for the Diagnosis and Prognosis of Patients with Acute Coronary Syndromes: Unraveling a Multifaceted Conundrum
Source: Diagnostics (Basel). 2025 May 11;15(10):1211. doi: 10.3390/diagnostics15101211 (PMC12110678; doi:10.3390/diagnostics15101211)
Supplement: Supplementary file 1 [file diagnostics-15-01211-s001.zip]

Archive with 1 entries (1 files):
- diagnostics-3600711-supplementary.pdf
